# Supplementary material for: Genetic Variants in the STMN1 Transcriptional Regulatory Region Affect Promoter Activity and Fear Behavior in English Springer Spaniels
Source: PLoS One. 2016 Jul 8;11(7):e0158756. doi: 10.1371/journal.pone.0158756 (PMC4938412; doi:10.1371/journal.pone.0158756)
Supplement: S1 Table — (XLSX) [file pone.0158756.s001.xlsx]

## Sheet: Sheet2
S1 Table. The results of fear behavioral test and two SNPs genotyping of STMN1 gene in 317 English springer spaniels.
Microchip	Gender	Months old	Fear level	g. -327A>G	g. -125 C>T
156011118000067	Female	10	4	AA	CC
156011118000216	Female	10	4	AG	CT
156011118000327	Female	10	3	AG	CT
156011118000331	Female	10	4	AG	CT
156011118000414	Female	10	4	AA	CT
156011118000415	Female	10	3	AG	CT
156011118000443	Female	10	4	AA	TT
156011118000449	Female	10	3	AG	CC
156011118000453	Female	10	4	AG	CT
156011118000474	Female	10	1	GG	TT
156011118000481	Female	10	5	AA	CT
156011118000520	Female	10	3	GG	CT
156011118000589	Female	10	4	GG	CC
156011118000652	Female	10	5	AA	CC
156011118000728	Female	10	5	AA	CC
156011118000731	Female	10	4	AG	CT
156011118000745	Female	10	5	AG	CT
156011118000761	Female	10	3	AG	CC
156011118000972	Female	10	4	AG	CT
156011118005536	Female	10	4	AA	CC
156011118005573	Female	10	4	AG	CC
156011118005627	Female	10	4	AG	TT
156011118005672	Female	10	4	AG	CT
156011118005681	Female	10	4	AA	TT
156011118005716	Female	10	4	GG	CC
156011118005728	Female	10	1	GG	TT
156011118005759	Female	10	5	AA	CC
156011118005900	Female	10	4	AA	CC
156011118005974	Female	10	3	AA	CT
156011118005976	Female	10	4	AG	TT
156011118006019	Female	10	2	AA	CT
156011118006026	Female	10	3	AG	TT
156011118006062	Female	10	3	AG	CT
156011118006064	Female	10	3	AG	CC
156011118006073	Female	10	5	GG	CC
156011118006088	Female	10	3	AG	CT
156011118006175	Female	10	3	AA	TT
156011118006207	Female	10	3	AA	CT
156011118006281	Female	10	3	AA	CT
156011118006284	Female	10	4	AG	CT
156011118006286	Female	10	3	AA	CT
156011118006311	Female	10	2	AG	CC
156011118006421	Female	10	3	GG	CT
156011118006445	Female	10	5	AG	CC
156011118011108	Female	10	5	AA	TT
156011118011405	Female	10	5	AA	CC
156011118011908	Female	10	3	AA	CT
156011118011961	Female	10	3	GG	CT
156011118014043	Female	10	4	AG	CT
156011118016218	Female	10	4	AG	CC
156011118016254	Female	10	4	AG	CT
156011118000807	Female	10	4	AG	CT
156011118005709	Female	10	4	AA	CT
S003005	Female	10	4	AG	CT
S003233	Female	10	5	AG	CT
S004058	Female	10	4	AA	CC
S004385	Female	10	4	AG	CC
156011118005332	Female	9	3	GG	CT
156011118006261	Female	9	2	GG	CT
156011118011115	Female	9	3	AG	CC
156011118011365	Female	9	5	AG	CT
156011118012311	Female	9	5	AA	CT
156011118013486	Female	9	3	AG	CT
156011118013489	Female	9	5	GG	CT
156011118014079	Female	9	2	GG	CT
156011118014739	Female	9	5	AG	CT
156011118015522	Female	9	1	AG	CC
156011118015585	Female	9	4	GG	CC
156011118015593	Female	9	4	AA	CC
156011118016338	Female	9	1	GG	TT
156011118016372	Female	9	1	AG	CC
156011118016818	Female	9	5	AG	CC
156011118013632	Female	8	1	GG	CT
156011118015361	Female	8	3	AG	TT
156011118015828	Female	8	1	AG	CC
156011118015833	Female	8	1	AG	CT
156011118017118	Female	8	2	GG	CC
156011118017124	Female	8	5	AG	CT
156011118017219	Female	8	3	GG	CT
156011118017221	Female	8	3	AG	CC
156011118017223	Female	8	4	AA	CT
156011118024006	Female	8	3	AG	CT
156011118024013	Female	8	4	AA	TT
156011118024116	Female	8	5	AA	CC
156011118015983	Female	8	5	AG	CT
156011118013163	Female	7	4	GG	CT
156011118014118	Female	7	4	AA	CT
156011118014120	Female	7	3	AG	CC
156011118014126	Female	7	3	AA	CC
156011118014144	Female	7	2	GG	CC
156011118015317	Female	7	2	AG	CT
156011118015336	Female	7	3	AA	CT
156011118015341	Female	7	3	GG	TT
156011118015343	Female	7	2	AA	TT
156011118015352	Female	7	3	AA	CC
156011118015382	Female	7	2	AG	CT
156011118015437	Female	7	3	AA	CT
156011118015479	Female	7	4	AA	TT
156011118015762	Female	7	5	AA	CC
156011118015776	Female	7	5	AA	CT
156011118015836	Female	7	5	AA	CC
156011118015892	Female	7	1	GG	CT
156011118017057	Female	7	3	AG	CT
156011118017087	Female	7	4	AA	CC
156011118017102	Female	7	5	AA	CT
156011118018233	Female	7	5	GG	CT
156011118018238	Female	7	5	AA	CC
156011118023912	Female	7	4	AG	CT
156011118023913	Female	7	5	AG	CT
156011118045309	Female	7	3	AA	TT
156011118015768	Female	7	1	AG	CT
156011118015928	Female	7	1	GG	TT
156011118013216	Female	6	4	AG	TT
156011118013280	Female	6	4	AG	CT
156011118013537	Female	6	4	AG	CT
156011118013557	Female	6	1	AA	CT
156011118013596	Female	6	2	AA	CC
156011118013682	Female	6	4	GG	CC
156011118013687	Female	6	2	AG	CT
156011118014137	Female	6	5	AG	CT
156011118014155	Female	6	2	AA	CT
156011118014222	Female	6	3	AG	CT
156011118014241	Female	6	1	AG	CT
156011118014249	Female	6	4	AA	CT
156011118014822	Female	6	1	AG	CT
156011118014830	Female	6	1	AG	CT
156011118015045	Female	6	3	AG	CC
156011118015423	Female	6	3	GG	TT
156011118015476	Female	6	4	GG	CT
156011118015499	Female	6	5	AA	TT
156011118015544	Female	6	5	AG	CT
156011118015556	Female	6	5	AG	CT
156011118015560	Female	6	1	AG	CC
156011118015584	Female	6	1	AA	CT
156011118015597	Female	6	4	GG	CT
156011118015601	Female	6	5	AG	CC
156011118015608	Female	6	4	AG	CC
156011118015609	Female	6	5	AG	CC
156011118015620	Female	6	1	AA	CT
156011118015627	Female	6	1	AG	CT
156011118015652	Female	6	1	GG	CC
156011118015664	Female	6	1	AG	TT
156011118015678	Female	6	5	GG	CC
156011118015689	Female	6	5	AG	CT
156011118015732	Female	6	5	AA	TT
156011118015746	Female	6	5	AG	CT
156011118015766	Female	6	5	AA	CC
156011118016016	Female	6	4	GG	CT
156011118016050	Female	6	3	GG	TT
156011118016085	Female	6	2	GG	CT
156011118016106	Female	6	1	GG	CT
156011118016107	Female	6	2	AG	CT
156011118016114	Female	6	2	GG	CT
156011118016136	Female	6	3	GG	CC
156011118016154	Female	6	3	AG	TT
156011118016158	Female	6	5	AG	CC
156011118016159	Female	6	2	AG	CT
156011118017019	Female	6	1	AG	CT
156011118017025	Female	6	2	GG	CT
156011118017027	Female	6	2	AG	CT
156011118017972	Female	6	4	AA	CC
156011118018242	Female	6	5	AG	CT
156011118018298	Female	6	2	AG	TT
156011118018306	Female	6	4	AA	CT
156011118018308	Female	6	5	AG	CT
156011118018320	Female	6	2	AG	CT
156011118019201	Female	6	2	AG	CC
156011118019215	Female	6	5	AG	CT
156011118019255	Female	6	3	AA	CC
156011118019390	Female	6	4	GG	CC
156011118019470	Female	6	5	AG	CC
156011118019480	Female	6	5	AG	TT
156011118020192	Female	6	3	AA	CC
156011118024016	Female	6	3	AG	TT
156011118014866	Female	6	5	AG	CC
156011118000322	Male	10	3	AG	CT
156011118000445	Male	10	3	AG	CT
156011118000501	Male	10	3	AG	CC
156011118000594	Male	10	2	AA	TT
156011118000750	Male	10	2	AG	TT
156011118005600	Male	10	2	AA	TT
156011118005720	Male	10	3	GG	CT
156011118005967	Male	10	3	AA	CT
156011118006060	Male	10	3	AG	CT
156011118011155	Male	10	4	AG	CT
2AUN760	Male	10	3	GG	CT
S002234	Male	10	2	AG	CT
S002244	Male	10	4	AG	TT
S003154	Male	10	3	AA	TT
S003229	Male	10	4	AG	CT
S004086	Male	10	3	AA	CC
XAJ041	Male	10	4	AA	CT
156011118005449	Male	9	2	AG	TT
156011118006139	Male	9	5	GG	CT
156011118006269	Male	9	2	GG	TT
156011118006309	Male	9	3	AG	CC
156011118006332	Male	9	5	AG	CT
156011118012366	Male	9	4	AG	TT
156011118014776	Male	9	4	AG	CT
156011118014835	Male	9	5	AA	CT
156011118015399	Male	9	1	GG	CT
156011118015481	Male	9	4	AA	CT
156011118015583	Male	9	4	GG	CT
156011118015598	Male	9	5	GG	CT
156011118015610	Male	9	5	AA	CT
156011118015683	Male	9	3	AA	CT
156011118015691	Male	9	4	AG	CC
156011118015727	Male	9	3	AG	CT
156011118015731	Male	9	4	AA	CT
156011118015801	Male	9	5	GG	CT
156011118015950	Male	9	5	AA	CC
156011118012773	Male	8	5	AA	TT
156011118013510	Male	8	1	AG	CT
156011118014088	Male	8	4	GG	CT
156011118014202	Male	8	3	AA	CT
156011118014577	Male	8	1	AG	TT
156011118015347	Male	8	2	AA	TT
156011118023979	Male	8	5	GG	CT
156011118013278	Male	7	5	AA	TT
156011118013677	Male	7	1	AG	CT
156011118013695	Male	7	4	AG	TT
156011118014179	Male	7	4	GG	CT
156011118014257	Male	7	5	AG	TT
156011118014272	Male	7	4	GG	CT
156011118014858	Male	7	5	AA	CT
156011118015314	Male	7	3	GG	TT
156011118015349	Male	7	3	AG	CC
156011118015350	Male	7	4	AG	CT
156011118015418	Male	7	4	GG	CT
156011118015441	Male	7	2	AA	CC
156011118015470	Male	7	2	GG	CC
156011118015534	Male	7	2	GG	CT
156011118015548	Male	7	3	AG	CT
156011118015813	Male	7	5	AG	TT
156011118015848	Male	7	3	AG	CC
156011118018248	Male	7	5	AG	CC
156011118018289	Male	7	4	GG	CT
156011118023879	Male	7	5	AA	CT
156011118015834	Male	7	5	AA	CT
156011118013167	Male	6	3	AG	CT
156011118013260	Male	6	4	GG	TT
156011118013513	Male	6	4	AG	CT
156011118013526	Male	6	2	AA	TT
156011118013580	Male	6	3	AA	CT
156011118013592	Male	6	3	AG	TT
156011118013621	Male	6	4	AG	CT
156011118013625	Male	6	2	AG	CC
156011118013636	Male	6	3	AG	CT
156011118013662	Male	6	4	AA	TT
156011118013673	Male	6	2	AG	CT
156011118013701	Male	6	3	AG	CT
156011118013721	Male	6	3	GG	TT
156011118014100	Male	6	4	AG	TT
156011118014188	Male	6	4	AG	CT
156011118014192	Male	6	4	AG	TT
156011118014253	Male	6	3	AA	TT
156011118015287	Male	6	2	AA	TT
156011118015358	Male	6	2	AG	CT
156011118015451	Male	6	3	GG	CT
156011118015453	Male	6	5	AG	CC
156011118015466	Male	6	5	AA	CC
156011118015489	Male	6	4	AG	CT
156011118015493	Male	6	4	AG	CC
156011118015531	Male	6	2	GG	TT
156011118015541	Male	6	2	AG	CC
156011118015555	Male	6	3	AA	CT
156011118015557	Male	6	5	AG	CC
156011118015575	Male	6	5	GG	CC
156011118015578	Male	6	5	GG	CT
156011118015599	Male	6	4	AG	CT
156011118015626	Male	6	1	AG	CT
156011118015659	Male	6	5	AA	CT
156011118015671	Male	6	5	AA	CC
156011118015679	Male	6	5	GG	CT
156011118015686	Male	6	5	GG	CC
156011118015695	Male	6	5	AA	CC
156011118015699	Male	6	5	AG	CC
156011118015738	Male	6	5	GG	CC
156011118015773	Male	6	4	AA	CC
156011118015783	Male	6	3	GG	CT
156011118015820	Male	6	4	AA	CT
156011118015841	Male	6	5	AG	CT
156011118016046	Male	6	5	AG	TT
156011118016093	Male	6	3	GG	CT
156011118016099	Male	6	4	AG	CT
156011118016111	Male	6	3	AA	TT
156011118016135	Male	6	2	AG	TT
156011118016137	Male	6	5	GG	CC
156011118017015	Male	6	5	AG	CT
156011118017201	Male	6	1	AA	CC
156011118018012	Male	6	5	AA	CT
156011118018059	Male	6	5	AA	CT
156011118018236	Male	6	5	GG	CT
156011118018245	Male	6	5	AG	CT
156011118018247	Male	6	5	AG	CC
156011118018253	Male	6	5	AA	CT
156011118018258	Male	6	2	AG	CT
156011118018295	Male	6	5	AG	CT
156011118018305	Male	6	5	GG	CC
156011118019199	Male	6	2	AA	CC
156011118019203	Male	6	1	AA	CT
156011118019216	Male	6	4	AG	CT
156011118019234	Male	6	5	AA	CT
156011118019240	Male	6	1	AG	CT
156011118019348	Male	6	1	AG	CT
156011118019570	Male	6	2	GG	CT
156011118019959	Male	6	2	AA	CC
156011118020144	Male	6	2	AA	CT
156011118020229	Male	6	1	AA	CC
156011118020262	Male	6	5	AG	CT
156011118024005	Male	6	3	AG	TT
156011118015500	Male	6	5	AG	CC
156011118015619	Male	6	1	AG	CT
156011118015633	Male	6	5	GG	CT
156011118015640	Male	6	5	AG	CC
156011118015674	Male	6	1	AG	CT
156011118015723	Male	6	5	GG	CT
